# Supplementary material for: Data-Driven Technologies as Enablers for Value Creation in the Prevention of Surgical Site Infections: a Systematic Review
Source: J Healthc Inform Res. 2023 Feb 27;7(1):1–41. doi: 10.1007/s41666-023-00129-2 (PMC9995622; doi:10.1007/s41666-023-00129-2)
Supplement: Supplementary file 3 — Supplementary file3 (XLSX 19 KB) [file 41666_2023_129_MOESM3_ESM.xlsx]

## Sheet: Sheet1
Ref.	Number of articles (n)	Tpe of surgery					Patient care stage				Type of DDT									Inferred maturity of the technology									Type of data		Nature of data			Data management function
		n= 23	n= 16	n= 0	n= 0	n= 20	n= 14	n= 14	n= 30	n= 17	n= 1	n= 5	n= 3	n= 2	n= 7	n= 20	n= 10	n= 10	n= 1	n= 31	n= 1	n= 6	n= 5	n= 1	n= 7	n= 0	n= 2	n= 6	n= 29	n= 30	n= 32	n= 11	n = 16	n= 39	n= 23	n= 51	n= 19	n= 9
	Authors	Clean	Clean-contaminated	Contaminated	Dirty	Non speified	Preoperative	Intraoperative	Postoperative	Surveillance	Big Data	Data mining	Deep learning	Digital cameras	Internet and software applications	Machine learning	Smartphone applications	Smart sensors	Virtual reality	TRL1	TRL2	TRL3	TRL4	TRL5	TRL6	TRL7	TRL8	TRL9	Mainly real-time data	Mainly retrospective data	Mainly patient-related data	Mainly procedure-related data	Combination of patient-related and procedure-related data	Data generation or capture	Data transmission	Data storage, conditioning or processing	Data application	Data security or protection
54	Kurmann et al., 2011		X					X										X		X										X		X		X
55	Nair et al., 2011					X			X						X							X							X		X			X
56	Campillo-Gimenez et al., 2013	X								X		X								X										X	X			X		X
57	Michelson et al., 2014	X								X		X								X										X	X			X		X
58	Zhao et al., 2014					X		X										X									X		X			X		X	X	X	X
59	Du et al., 2014					X						X																X	X		X			X		X
60	Simons et al., 2014	X						X										X		X									X			X		X	X	X	X
61	van Esbroeck et al., 2014					X	X									X									X					X			X			X	X
62	Hu et al., 2015					X				X						X								X						X	X					X
63	Esser et al., 2016	X						X										X		X									X			X		X	X	X	X
64	Hwang, 2016	X							X								X											X	X		X			X	X	X
65	Gunter et al., 2016	X							X								X											X	X		X			X	X	X	X	X
66	Sanger, van Ramshorst, et al., 2016		X						X							X									X				X		X			X	X	X
67	Sanger, Hartzler, et al., 2016					X			X								X											X	X		X			X	X	X	X
68	Wiseman et al., 2016	X							X								X			X									X		X			X	X			X
69	Ke et al., 2017		X						X							X									X				X		X			X		X	X
70	Sohn et al., 2017		X				X	X	X							X							X							X	X			X		X	X
71	Sanger et al., 2017		X							X				X						X										X	X			X		X
72	Eskildsen et al., 2017		X					X										X				X							X			X		X	X	X	X
73	Weller et al., 2018					X	X		X							X						X								X			X	X		X
74	Falen et al., 2018	X							X						X										X				X				X			X	X
75	Gunter et al., 2018	X							X								X								X				X		X			X	X	X
76	Armellino et al., 2018					X		X						X						X									X			X		X	X
77	Ribed et al., 2020	X					X	X	X						X			X					X						X				X			X	X
78	Canty & St George, 2018					X				X					X						X								X				X			X
79	Broman et al., 2019		X						X	X					X					X										X	X					X
80	Lu et al., 2018	X					X		X						X								X						X		X				X			X
81	Rosner et al., 2018	X							X						X							X							X		X			X	X	X		X
82	Weiser et al., 2018	X						X												X									X			X		X	X
83	Bartz-Kurycki et al., 2018					X	X		X							X				X										X			X	X		X
84	Mousa et al., 2019	X					X		X								X												X		X			X	X	X
85	Childs et al., 2019		X						X									X				X							X		X			X
86	Hsu et al., 2019					X			X							X				X										X	X			X		X
87	Birgand et al., 2019	X						X										X		X									X			X		X	X
88	Zhang et al., 2019	X					X		X								X			X								X	X				X	X	X	X
89	Shen et al., 2019		X							X						X				X										X	X			X		X	X
90	Gowd et al., 2019	X							X							X				X										X	X					X
91	Haskins et al., 2019		X						X								X						X							X	X			X	X	X
92	Tunthanathip et al., 2019	X					X	X	X							X				X										X	X					X
93	da Silva et al., 2019					X				X						X				X										X			X			X
94	Azevedo-Coste et al., 2019	X						X										X									X		X			X		X	X	X	X	X
95	Azimi et al., 2020		X							X		X								X										X	X					X
96	Bucher et al., 2020					X				X						X									X					X			X	X		X
97	Chang et al., 2020	X								X			X										X							X			X	X		X		X
98	Chen et al., 2020					X	X		X							X				X										X	X			X		X		X
99	Ciofi Degli Atti et al., 2020					X				X		X										X								X	X			X		X
100	Hopkins et al., 2020	X								X						X				X										X			X			X
101	Karhade et al., 2020	X								X						X				X										X			X			X
102	Park, Jung, et al., 2020					X				X			X							X										X	X					X
103	Park, min Kim, et al., 2020		X							X	X									X										X			X			X	X
104	Schlund et al., 2020		X				X		X								X											X	X				X	X	X	X	X	X
105	van Niekerk et al., 2020					X	X		X							X				X										X			X			X
106	Formeister et al., 2020	X					X		X							X				X										X			X			X
107	Elhage et al., 2021		X				X		X				X							X										X	X					X
108	McLean et al., 2021		X						X								X								X				X		X			X	X	X	X	X
109	Petrosyan et al., 2021					X			X							X				X										X	X					X	X
110	Shahroudi & Aarabi, 2021					X		X										X		X									X			X		X	X	X	X
111	Wang et al., 2021		X					X											X	X									X			X		X	X	X	X
112	Zhu et al., 2021					X				X						X				X										X	X					X
